# Supplementary material for: Lifetime Weight Course as a Phenotypic Marker of Severity and Therapeutic Response in Patients with Eating Disorders
Source: Nutrients. 2021 Jun 13;13(6):2034. doi: 10.3390/nu13062034 (PMC8231878; doi:10.3390/nu13062034)
Supplement: Supplementary file 1 [file nutrients-13-02034-s001.zip]

Archive with 1 entries (1 files):
- nutrients-1222319-supplementary.pdf
